# Supplementary material for: Viroid-like RNA-dependent RNA polymerase-encoding ambiviruses are abundant in complex fungi
Source: Front Microbiol. 2023 May 12;14:1144003. doi: 10.3389/fmicb.2023.1144003 (PMC10237039; doi:10.3389/fmicb.2023.1144003)
Supplement: Supplementary file 1 [file Table_1.XLSX]

## Sheet: output_vdsearch
seq_id	ratio	original_length	unit_length
ERR3047568_Contig-1	1.00525	4783	4758
SRR10040556_Contig-1	1.0284	4852	4718
SRR10040559_Contig-1	1.02845	4808	4675
SRR10230894_Contig-1	1.02922	5248	5099
SRR10388303_Contig-1	1.02563	5803	5658
SRR10513696_Contig-1	1.03227	4638	4493
SRR11561614_Contig-1	1.10707	5118	4623
SRR11613708_Contig-1	1.05137	4871	4633
SRR11658517_Contig-1	1.02279	5027	4915
SRR12141295_Contig-1	1.03473	4439	4290
SRR12605071_Contig-2	1.03198	4615	4472
SRR13094913_Contig-2	1.00721	5172	5135
SRR13094913_Contig-3	1.02956	4981	4838
SRR13094913_Contig-4	1.02964	4933	4791
SRR13259820_Contig-2	1.0197	5073	4975
SRR13259820_Contig-3	1.0219	4620	4521
SRR1509475_Contig-2	1.03558	815	787
SRR1609853_Contig-3	1.02106	4461	4369
SRR1609854_Contig-2	1.01779	4864	4779
SRR1609855_Contig-3	1.01663	4892	4812
SRR16887726_Contig-4	1.00919	4943	4898
SRR16887727_Contig-2	1.00356	4793	4776
SRR1693518_Contig-2	1.03021	4911	4767
SRR17286182_Contig-1	1.03128	4847	4700
SRR17286183_Contig-1	1.03113	4869	4722
SRR17286187_Contig-1	1.01325	4664	4603
SRR17930464_Contig-1	1.04546	4783	4575
SRR1812333_Contig-1	1.01839	5206	5112
SRR19257110_Contig-1	1.02618	5253	5119
SRR19257112_Contig-1	1.02849	5234	5089
SRR19257112_Contig-2	1.02666	5045	4914
SRR19345763_Contig-1	1.02793	5116	4977
SRR19352688_Contig-3	1.03743	4989	4809
SRR19352688_Contig-6	1.03067	4705	4565
SRR19352691_Contig-2	1.03025	4905	4761
SRR19352693_Contig-2	1.03623	4605	4444
SRR19352694_Contig-1	1.01583	4942	4865
SRR19352696_Contig-4	1.02704	4937	4807
SRR19352697_Contig-5	1.00379	4769	4751
SRR2087133_Contig-1	1.05293	4814	4572
SRR2517433_Contig-1	1.00626	4662	4633
SRR2545913_Contig-1	1.00514	4497	4474
SRR3482282_Contig-1	1.00477	4847	4824
SRR3482282_Contig-2	1.01723	4665	4586
SRR4051856_Contig-1	1.02993	4956	4812
SRR4244930_Contig-1	1.00638	4732	4702
SRR5138298_Contig-2	1.00416	4825	4805
SRR5279409_Contig-1	1.00768	4330	4297
SRR5377167_Contig-1	1.01999	4847	4752
SRR5493403_Contig-1	1.03121	4923	4774
SRR6257327_Contig-1	1.02859	5073	4932
SRR6457924_Contig-1	1.01354	5016	4949
SRR6823445_Contig-1	1.03118	4564	4426
SRR6823451_Contig-1	1.01741	4499	4422
SRR6823452_Contig-1	1.01766	4436	4359
SRR6959632_Contig-1	1.03105	4948	4799
SRR7003642_Contig-1	1.00421	5009	4988
SRR7141811_Contig-1	1.05364	2868	2722
SRR7791369_Contig-1	1.00459	5034	5011
SRR7852841_Contig-1	1.0021	4763	4753
SRR8239998_Contig-1	1.05711	5294	5008
SRR8246575_Contig-1	1.02842	5211	5067
SRR8246575_Contig-2	1.02911	5126	4981
SRR8246575_Contig-4	1.03405	4980	4816
SRR8246575_Contig-5	1.03057	4854	4710
SRR8275386_Contig-1	1.03006	5037	4890
SRR8439242_Contig-1	1.00709	3550	3525
SRR8526190_Contig-1	1.02945	5174	5026
SRR8526190_Contig-2	1.03123	4887	4739
SRR8529734_Contig-1	1.02891	4876	4739
SRR8640669_Contig-1	1.01914	5111	5015
SRR8640669_Contig-2	1.02044	4943	4844
SRR8640669_Contig-5	1.03967	3066	2949
SRR8640669_Contig-6	1.01466	2768	2728
SRR9644508_Contig-1	1.00497	4850	4826
SRR9929233_Contig-4	1.05084	4671	4445
SRR9937816_Contig-1	1.01763	4906	4821
SRR9937816_Contig-2	1.02046	4837	4740
SRR9937816_Contig-3	1.00251	4799	4787
SRR9937816_Contig-4	1.02093	4633	4538
SRR9943992_Contig-1	1.0164	4771	4694
