# Supplementary material for: Viroid-like RNA-dependent RNA polymerase-encoding ambiviruses are abundant in complex fungi
Source: Front Microbiol. 2023 May 12;14:1144003. doi: 10.3389/fmicb.2023.1144003 (PMC10237039; doi:10.3389/fmicb.2023.1144003)
Supplement: Supplementary file 2 [file Table_2.XLSX]

## Sheet: SRA_metadata
BioSample	SRA_Run	SRA_SampID	source_name	tissue	samp_size	study_accession	study_title	experiment_accession	experiment_title	taxid	organism_name	total_size
SAMD00009358	DRR003996	DRS003388				DRP000962	A new omics data resource of Pleurocybella porrigens for gene discovery	DRX003228	Pleurocybella porrigens RNA sequencing 2010	71910	Pleurocybella porrigens	8765081584
SAMEA104555372	ERR3047568	ERS2166656				ERP113139	An alternative bioassay for Synchytrium endobioticum demonstrates the expression of potato wart resistance in aboveground plant parts	ERX3121154	Illumina HiSeq 3000 paired end sequencing	286115	Synchytrium endobioticum	5066977303
SAMEA4415668	ERR1607750	ERS1327117				ERP016995	Field pathogenomics detects rapid global spread of recent emergent European lineages of wheat yellow rust	ERX1678317	Illumina HiSeq 2000 paired end sequencing	27350	Puccinia striiformis	1770592338
SAMEA7035804	ERR4315162	ERS4800000				ERP122692	RNA-Seq of field samples of Wheat Yellow Rust uploaded into the Rust Expression Browser	ERX4263673	Illumina HiSeq 2000 paired end sequencing	168172	Puccinia striiformis f. sp. tritici	2704223470
SAMEA7036235	ERR4315592	ERS4800430				ERP122692	RNA-Seq of field samples of Wheat Yellow Rust uploaded into the Rust Expression Browser	ERX4264103	Illumina HiSeq 2000 paired end sequencing	168172	Puccinia striiformis f. sp. tritici	2913703329
SAMEA7036248	ERR4315605	ERS4800443				ERP122692	RNA-Seq of field samples of Wheat Yellow Rust uploaded into the Rust Expression Browser	ERX4264116	Illumina HiSeq 2000 paired end sequencing	168172	Puccinia striiformis f. sp. tritici	1837709498
SAMEA7036256	ERR4315613	ERS4800451				ERP122692	RNA-Seq of field samples of Wheat Yellow Rust uploaded into the Rust Expression Browser	ERX4264124	Illumina HiSeq 2000 paired end sequencing	168172	Puccinia striiformis f. sp. tritici	1946244984
SAMEA7331116	ERR4615384	ERS5089639		whole organism		ERP124123	The pangenome analysis of the soil-borne fungal phytopathogen Rhizoctonia solani and development of a comprehensive web resource: RsolaniDB	ERX4544425	Illumina HiSeq 2000 paired end sequencing; The pangenome analysis of the soil-borne fungal phytopathogen Rhizoctonia solani and development of a comprehensive web resource: RsolaniDB	456999	Rhizoctonia solani	4032748660
SAMEA7331117	ERR4615385	ERS5089640		whole organism		ERP124123	The pangenome analysis of the soil-borne fungal phytopathogen Rhizoctonia solani and development of a comprehensive web resource: RsolaniDB	ERX4544426	Illumina HiSeq 2000 paired end sequencing; The pangenome analysis of the soil-borne fungal phytopathogen Rhizoctonia solani and development of a comprehensive web resource: RsolaniDB	456999	Rhizoctonia solani	3857885847
SAMEA7331126	ERR4615394	ERS5089649		whole organism		ERP124123	The pangenome analysis of the soil-borne fungal phytopathogen Rhizoctonia solani and development of a comprehensive web resource: RsolaniDB	ERX4544435	Illumina HiSeq 2000 paired end sequencing; The pangenome analysis of the soil-borne fungal phytopathogen Rhizoctonia solani and development of a comprehensive web resource: RsolaniDB	456999	Rhizoctonia solani	3815116846
SAMN00139314	SRR074381	SRS140097				SRP004678	Cyclocybe aegerita Transcriptome or Gene expression	SRX032457	transcriptome of mycelium	1973307	Cyclocybe aegerita	286917390
SAMN00189450	SRR089758	SRS151108				SRP005140	Transcriptome of the basidiomycete fungus Amanita thiersii growing on grass litter	SRX037158	Amanita thiersii litter transcriptome	703135	Amanita thiersii Skay4041	614575977
SAMN00769599	SRR364266	SRS284643				SRP009291	Ganoderma lucidum G.260125-1 Genome sequencing and assembly	SRX105470	Illumina sequencing of RNAseq from Ganoderma lucidum strain CGMCC5.0026	1077286	Ganoderma lucidum G.260125-1	5836007857
SAMN01940698	SRR768723	SRS399771				SRP018988	Flammulina velutipes KACC42780 Genome sequencing and assembly	SRX247142	Flammulina velutipes KACC43778 fruit body (stipe) RNA-seq	38945	Flammulina velutipes	4258892952
SAMN02199049	SRR896210	SRS441025				SRP025501	Laetiporus sulphureus 93-53 Genome sequencing and assembly	SRX301543		447506	Laetiporus sulphureus var. sulphureus	8516601569
SAMN02730107	SRR1258115	SRS595337				SRP041306	Taiwanofungus camphoratus Transcriptome or Gene expression	SRX523177	Illumina sequencing of pair end cDNA library from AM-dikaryon B479	2696576	Taiwanofungus camphoratus	7306545956
SAMN02730108	SRR1258116	SRS595338				SRP041306	Taiwanofungus camphoratus Transcriptome or Gene expression	SRX523178	Illumina sequencing of pair end cDNA library from AT	2696576	Taiwanofungus camphoratus	8560742204
SAMN02905151	SRR1509475	SRS655592		Sclerotium		SRP044177	Lignosus rhinocerotis TM02 Transcriptome or Gene expression	SRX648275	Lignosus rhinocerotis TM02 RNA-sequencing project	1379160	Lignosus rhinocerotis TM02	3192284619
SAMN03003196	SRR4051856	SRS1634529				SRP082632	Lactarius quietus strain:SC23 Transcriptome or Gene expression	SRX2041422	Lactarius quietus S23C Transcriptome	111141	Lactarius quietus	11730537013
SAMN03103646	SRR1609853	SRS719704	SI_12_ECM_650	ectomycorrhiza		SRP048810	Elevated carbon dioxide alters the interaction between Eucalyptus grandis and Pisolithus microcarpus through a complex shift in the root transcriptome	SRX730483	GSM1523189: SI_12_ECM_650-2; Eucalyptus grandis; Pisolithus microcarpus; RNA-Seq	178872	Pisolithus microcarpus	1705960736
SAMN03103647	SRR1609855	SRS719705	SI_12_ECM_650	ectomycorrhiza		SRP048810	Elevated carbon dioxide alters the interaction between Eucalyptus grandis and Pisolithus microcarpus through a complex shift in the root transcriptome	SRX730484	GSM1523190: SI_12_ECM_650-3; Eucalyptus grandis; Pisolithus microcarpus; RNA-Seq	178872	Pisolithus microcarpus	2226232546
SAMN03103647	SRR1609854	SRS719705	SI_12_ECM_650	ectomycorrhiza		SRP048810	Elevated carbon dioxide alters the interaction between Eucalyptus grandis and Pisolithus microcarpus through a complex shift in the root transcriptome	SRX730484	GSM1523190: SI_12_ECM_650-3; Eucalyptus grandis; Pisolithus microcarpus; RNA-Seq	178872	Pisolithus microcarpus	2226232546
SAMN03252948	SRR1693518	SRS779774	Free-living mycelium	free-living mycelium		SRP050559	Gene expression changes in Hebeloma cylindrosporum- Pinus pinaster ectomycorrhizal root tips compared to Hebeloma cylindrosporum free-living mycelium	SRX796331	GSM1558685: Free-living mycelium-2; Hebeloma cylindrosporum; RNA-Seq	76867	Hebeloma cylindrosporum	2912275054
SAMN03360391	SRR1812333	SRS851808	ECM	greenhouse ectomycorrhiza		SRP055380	Gene expression changes in greenhouse Hebeloma cylindrosporum-Pinus pinaster ectomycorrhizal root tips compared to Hebeloma cylindrosporum free-living mycelium	SRX884876	GSM1615209: ECM-1 (II); Hebeloma cylindrosporum; RNA-Seq	76867	Hebeloma cylindrosporum	2920878725
SAMN03839085	SRR2087133	SRS978820				SRP060303	Taiwanofungus camphoratus strain:PZ Transcriptome or Gene expression	SRX1081176	Antrodia cinnamomea transcriptome	2696576	Taiwanofungus camphoratus	5007768559
SAMN03839967	SRR2087137	SRS978818				SRP060303	Taiwanofungus camphoratus strain:PZ Transcriptome or Gene expression	SRX1081180	Antrodia cinnamomea transcriptome	2696576	Taiwanofungus camphoratus	4577685636
SAMN04110538	SRR2517433	SRS1089780	infected leaves 48h dpi			SRP064174	Transcriptomic analysis of Blumeria graminis triticale on different hosts	SRX1287368	GSM1892708: T3-8 on wheat; Blumeria graminis; RNA-Seq	34373	Blumeria graminis	15019839613
SAMN04125668	SRR2545913	SRS1096849	Armillaria mellea	Armillaria mellea		SRP064423	Comparative transcriptome analysis of Gastrodia elata (Orchidaceae) in response to fungus symbiosis to identify gastrodin biosynthesis-related genes	SRX1299431	GSM1899801: Am; Armillaria mellea; RNA-Seq	47429	Armillaria mellea	1900155630
SAMN04159478	SRR2730879	SRS1122230				SRP065009	Leucocoprinus sp. T. cornetzi symbiont transcriptme sequencing and assembly	SRX1356198	Leucocoprinus sp. T. cornetzi symbiont transcriptme sequencing library	1739563	Leucocoprinus sp. HH-2015c	3121190291
SAMN04159528	SRR2730923	SRS1122232				SRP065011	Leucocoprinus sp. T. zeteki symbiont transcriptme sequencing and assembly	SRX1356200	Leucocoprinus sp. T. zeteki symbiont transcriptme sequencing library	1739564	Leucocoprinus sp. HH-2015d	3222397324
SAMN04451744	SRR3138063	SRS1272126				SRP069163	Chaetosphaeria tulasneorum raw sequence ssRNA reads	SRX1556673	Strand-specific mRNA for Chaetosphaeria tulasneorum (NRRL18230)	1028407	Reticulascus tulasneorum	3242014225
SAMN04590015	SRR3318775	SRS1369472				SRP072724	Sparassis latifolia strain:minxiu NO.1 Raw sequence reads	SRX1672496	RNA-seq of Sparassis latifolia:mycelium	1202976	Sparassis latifolia	2354122479
SAMN04961174	SRR3482282	SRS1425214				SRP074514	Viromes of five major fungal plant pathogens	SRX1746597	RNA-Seq: multiple isolates of Macrophomina phaseolina, and Rhizoctonia solani	456999	Rhizoctonia solani	9059846247
SAMN04961175	SRR3485025	SRS1425472				SRP074514	Viromes of five major fungal plant pathogens	SRX1747281	RNA-Seq: multiple isolates of Macrophomina phaseolina, Rhizoctonia solani, and Sclerotinia sclerotiorum	35725	Macrophomina phaseolina	12184282368
SAMN05414142	SRR3929448	SRS1569286	brown rot decayed wood			SRP078846	Localizing gene regulation by RNA-seq reveals a staggered wood decay mechanism for the brown rot fungus Postia placenta	SRX1959100	GSM2241538: 30-35 mm_rep2; Postia placenta; RNA-Seq	104341	Postia placenta	3767983215
SAMN05773549	SRR4244930	SRS1693317	free-living mycelium N ammonium	Free-living mycelium		SRP089951	Gene expression changes in Tulasnella calospora- Serapias vomeracea mycorrhizal protocorms at stage P2 compared to Tulasnella calospora free-living mycelium	SRX2165399	GSM2311256: Free-living myceliumM-3; Tulasnella calospora; RNA-Seq	156515	Tulasnella calospora	4102051105
SAMN06196398	SRR5138297	SRS1888570				SRP095887	Macrocybe gigantea Transcriptome or Gene expression	SRX2457083	Macrocybe gigantea (CK)	1491104	Macrocybe gigantea	3308576434
SAMN06196400	SRR5138298	SRS1890549				SRP095887	Macrocybe gigantea Transcriptome or Gene expression	SRX2457311	Macrocybe gigantea (Ferrous ion stress)	1491104	Macrocybe gigantea	3404581509
SAMN06196401	SRR5137210	SRS1888475				SRP095887	Macrocybe gigantea Transcriptome or Gene expression	SRX2455201	FeSO4_1-2	1491104	Macrocybe gigantea	2146900237
SAMN06197040	SRR5140179	SRS1891840				SRP095887	Macrocybe gigantea Transcriptome or Gene expression	SRX2458887	CK	1491104	Macrocybe gigantea	3308576448
SAMN06205398	SRR5146325	SRS1896923	Control mycelium 2 days			SRP096114	The ectomycorrhizal basidiomycete Hebeloma cylindrosporum undergoes early waves of transcriptional reprogramming prior to symbiotic structures differentiation	SRX2464430	GSM2446005: Control_2d_3; Hebeloma cylindrosporum; RNA-Seq	76867	Hebeloma cylindrosporum	1949207395
SAMN06231260	SRR7791369	SRS3733887				SRP109925	Hericium erinaceus Transcriptome or Gene expression	SRX4646422	Transcriptome of Hericium erinaceus monokaryon mycelia	91752	Hericium erinaceus	3161933375
SAMN06314094	SRR5487664	SRS2154039				SRP105573	Morchella importuna SCYDJ1-A1 Transcriptome	SRX2770563	Morchella importuna SCYDJ1-A1 Transcriptome	1174673	Morchella importuna	7091816423
SAMN06314101	SRR5487665	SRS2154040				SRP105574	Paxillus ammoniavirescens Pou09.2 Transcriptome	SRX2770564	Paxillus ammoniavirescens Pou09.2 Transcriptome	1132860	Paxillus ammoniavirescens	8348170428
SAMN06314174	SRR5491302	SRS2157271				SRP105822	Suillus weaverae EM37 Standard Draft	SRX2773957	Suillus granulatus EM37 Transcriptome	48593	Suillus weaverae	6755337072
SAMN06314176	SRR5493403	SRS2157821				SRP105828	Suillus spraguei EM44 Transcriptome	SRX2774511	Suillus pictus EM44 Transcriptome	5383	Suillus spraguei	12589905394
SAMN06392813	SRR5279409	SRS1997180				SRP100586	9 Glomeromycotina species Raw sequence reads	SRX2583208	Ale	144679	Ambispora leptoticha	1341673160
SAMN06643085	SRR5377167	SRS2071705				SRP102462	Phellinus noxius transcriptome sequencing	SRX2672465	Phellinus noxius KPN91_PDAfirst RNA to aid annotation	2282107	Pyrrhoderma noxium	1589037448
SAMN07142953	SRR5576796	SRS2209345				SRP107384	transcriptome data of Ganoderma lucidum strain yuanzhi8	SRX2835011	RNA-Seq of Ganoderma lucidum	5315	Ganoderma lucidum	1737172425
SAMN07142953	SRR5576795	SRS2209345				SRP107384	transcriptome data of Ganoderma lucidum strain yuanzhi8	SRX2835012	RNA-Seq of Ganoderma lucidum	5315	Ganoderma lucidum	1601769777
SAMN07444554	SRR5891391	SRS2403120				SRP114716	De novo transcriptomic analysis in the fruiting body growth of Lentinula edodes	SRX3057144	De novo transcriptomic analysis in the fruiting body growth of Lentinula edodes	5353	Lentinula edodes	3036269557
SAMN07621285	SRR6031102	SRS2510194				SRP117413	Terfezia claveryi TcS2 Transcriptome - Tc_RNA_2	SRX3181445	Terfezia claveryi TcS2 Transcriptome	139407	Terfezia claveryi	9310060285
SAMN07621571	SRR6019513	SRS2500646				SRP117136	Piptoporus betulinus Transcriptome	SRX3170668	Transcriptome sequencing and comparative analysis of Piptoporus betulinus in response to birch sawdust induction	40450	Fomitopsis betulina	8644983461
SAMN07621571	SRR6019514	SRS2500646				SRP117136	Piptoporus betulinus Transcriptome	SRX3170668	Transcriptome sequencing and comparative analysis of Piptoporus betulinus in response to birch sawdust induction	40450	Fomitopsis betulina	8644983461
SAMN07686435	SRR6257327	SRS2661805				SRP124066	Antrodia serialis SigAntser10 Transcriptome - SigAntser10RNA	SRX3363781	Antrodia serialis SigAntser10 Transcriptome	139415	Neoantrodia serialis	5719386788
SAMN07807407	SRR6188981	SRS2604429		fruiting bodies		SRP120264	Auricularia auricula-judae Raw sequence reads	SRX3295820	Comparative transcriptome analysis of three domesticated varieties of Auricularia auricula-judae	29892	Auricularia auricula-judae	6630855751
SAMN08043916	SRR6310063	SRS2703684		mycelia		SRP125332	Ganoderma lucidum Transcriptome or Gene expression	SRX3410445	Effects of heat stress on Ganoderma lucidum	5315	Ganoderma lucidum	11070066213
SAMN08043917	SRR6310246	SRS2703685		mycelia		SRP125332	Ganoderma lucidum Transcriptome or Gene expression	SRX3410446	Effects of heat stress on Ganoderma lucidum	5315	Ganoderma lucidum	9792583401
SAMN08200706	SRR6407112	SRS2778155				SRP127300	Agaricus subrufescens strain:JSR3 Raw sequence reads	SRX3500281	RNA-Seq of Agaricus subrufescens: mycelium	87252	Agaricus subrufescens	828989880
SAMN08200709	SRR6407109	SRS2778158				SRP127300	Agaricus subrufescens strain:JSR3 Raw sequence reads	SRX3500284	RNA-Seq of Agaricus subrufescens: primodium	87252	Agaricus subrufescens	860454284
SAMN08200712	SRR6407106	SRS2778161				SRP127300	Agaricus subrufescens strain:JSR3 Raw sequence reads	SRX3500287	RNA-Seq of Agaricus subrufescens: fruiting body	87252	Agaricus subrufescens	607118200
SAMN08331854	SRR6457922	SRS2822644				SRP128677	Heterobasidion occidentale transcriptome analysis	SRX3548506	RNA-seq of Heterobasidion occidentale	942053	Heterobasidion occidentale	3358722809
SAMN08331855	SRR6457924	SRS2822643				SRP128677	Heterobasidion occidentale transcriptome analysis	SRX3548504	RNA-seq of Heterobasidion occidentale	942053	Heterobasidion occidentale	3186865694
SAMN08667645	SRR6823452	SRS3033591				SRP134686	Amanita pantherina Raw sequence reads of RNA-seq	SRX3779983	RNA-seq of Amanita pantherina	67721	Amanita pantherina	1881164658
SAMN08667645	SRR6823446	SRS3033591				SRP134686	Amanita pantherina Raw sequence reads of RNA-seq	SRX3779989	RNA-seq of Amanita pantherina	67721	Amanita pantherina	1736410809
SAMN08667645	SRR6823451	SRS3033591				SRP134686	Amanita pantherina Raw sequence reads of RNA-seq	SRX3779984	RNA-seq of Amanita pantherina	67721	Amanita pantherina	1794856843
SAMN08667645	SRR6823445	SRS3033591				SRP134686	Amanita pantherina Raw sequence reads of RNA-seq	SRX3779990	RNA-seq of Amanita pantherina	67721	Amanita pantherina	1818264766
SAMN08667645	SRR6823454	SRS3033591				SRP134686	Amanita pantherina Raw sequence reads of RNA-seq	SRX3779981	RNA-seq of Amanita pantherina	67721	Amanita pantherina	1874398937
SAMN08729652	SRR6869963	SRS3073366				SRP136100	Genome sequencing, assembly and annotation of five species in Magnaporthales (Ophioceras dolichostomum, Magnaporthiopsis rhizophila, Magnaporthiopsis incrustans, Nakataea oryzae, Pseudohalonectria lignicola) Genome sequencing and assembly	SRX3824123	M35 transcriptome sequencing	36781	Magnaporthiopsis incrustans	2922258187
SAMN08741632	SRR6869960	SRS3073359		Free-living mycelium		SRP136098	Dendrobium officinale Transcriptome or Gene expression	SRX3824103	Transcriptome of free-living Tulasnella sp.	2127045	Tulasnella sp. Tc 2018	3256376694
SAMN08769788	SRR6942714	SRS3125383				SRP137462	Lentinula raphanica INPA1701G ss19 transcriptome - INPA1701Gss19-R	SRX3886649	Lentinula raphanica INPA1701G ss19 Transcriptome	153919	Lentinula raphanica	6696158820
SAMN08775903	SRR6959632	SRS3139492				SRP138398	Earliella scabrosa CIRM-BRFM 1816 transcriptome - 1817_RNA	SRX3902472	Earliella scabrosa CIRM-BRFM 1816 Transcriptome	2478900	Earliella scabrosa	6905567705
SAMN08931172	SRR7003642	SRS3168151				SRP139982	mRNA-seq, BS-seq and smallRNA-seq of Pleurotus tuoliensis and Pleurotus eryngii	SRX3936268	Pt-mycelia	879823	Pleurotus tuoliensis	1474296000
SAMN09063772	SRR8239998	SRS4074428				SRP170550	Meripilus sumstinei FP 105329 Transcriptome - FP 105329-R	SRX5058259	Meripilus sumstinei FP 105329 Transcriptome	1940299	Meripilus sumstinei	9485636856
SAMN09071421	SRR10513696	SRS5707057				SRP231328	Endogone sp. FLAS-F59071 Transcriptome	SRX7201804	Endogone sp. FLAS-F59071 Transcriptome	2340872	Endogone sp. FLAS-F59071	9267279158
SAMN09077304	SRR7141811	SRS3278949				SRP145223	Cryptodiaporthe populea CFL2025 Transcriptome - CPT13	SRX4062631	Cryptodiaporthe populea CFL2025 Transcriptome	940279	Cryptodiaporthe populea	5827460581
SAMN09489380	SRR7430552	SRS3464156				SRP151360	Dynamics of the Phanerochaete carnosa transcriptome during growth on aspen and spruce	SRX4301376	RNA-Seq of Phanerochaete carnosa	231932	Phanerochaete carnosa	477676937
SAMN09489382	SRR7430550	SRS3464158				SRP151360	Dynamics of the Phanerochaete carnosa transcriptome during growth on aspen and spruce	SRX4301378	RNA-Seq of Phanerochaete carnosa	231932	Phanerochaete carnosa	476907973
SAMN09621028	SRR7475541	SRS3505291	Tuber magnatum_Fruiting_body	fruiting body		SRP152357	The transcriptome landscape of Tuber magnatum	SRX4345038	GSM3258535: Tubma-FB3; Tuber magnatum; RNA-Seq	42249	Tuber magnatum	6515394557
SAMN09836106	SRR7694632	SRS3670539				SRP157961	Amanita comparative genomics	SRX4553524	RNAseq of Amanita brunnescens: basal medium	87326	Amanita brunnescens	2221198776
SAMN09836107	SRR7694631	SRS3670540				SRP157961	Amanita comparative genomics	SRX4553525	RNAseq of Amanita brunnescens: litter medium	87326	Amanita brunnescens	1666283464
SAMN09836108	SRR7694627	SRS3670543				SRP157961	Amanita comparative genomics	SRX4553529	RNAseq of Amanita polypyramis: basal medium	1004511	Amanita polypyramis	2564469525
SAMN10078334	SRR7852846	SRS3789685				SRP161908	DNA Methylome and transcriptome in the conifer pathogen Heterobasidion parviporum	SRX4703487	RNA-seq of Heterobasidion parviporum: artifically inoculated Norway spruce	207832	Heterobasidion parviporum	2626433970
SAMN10078335	SRR7852836	SRS3789693				SRP161908	DNA Methylome and transcriptome in the conifer pathogen Heterobasidion parviporum	SRX4703497	RNA-seq of Heterobasidion parviporum: artifically inoculated Norway spruce	207832	Heterobasidion parviporum	2715134779
SAMN10078336	SRR7852841	SRS3789690				SRP161908	DNA Methylome and transcriptome in the conifer pathogen Heterobasidion parviporum	SRX4703492	RNA-seq of Heterobasidion parviporum: saprotrophic sawdust growth	207832	Heterobasidion parviporum	3618900539
SAMN10078337	SRR7852826	SRS3789695				SRP161908	DNA Methylome and transcriptome in the conifer pathogen Heterobasidion parviporum	SRX4703507	RNA-seq of Heterobasidion parviporum: saprotrophic sawdust growth	207832	Heterobasidion parviporum	3023654305
SAMN10078338	SRR7852842	SRS3789689				SRP161908	DNA Methylome and transcriptome in the conifer pathogen Heterobasidion parviporum	SRX4703491	RNA-seq of Heterobasidion parviporum: saprotrophic sawdust growth	207832	Heterobasidion parviporum	3247028417
SAMN10360920	SRR8439242	SRS4248937				SRP179015	Suillus paluster FC165 Transcriptome - FC165 RNA	SRX5246674	Suillus paluster FC165 Transcriptome	48578	Suillus paluster	11069744556
SAMN10360922	SRR8275386	SRS4102015				SRP172217	Suillus lakei FC43 Transcriptome - FC43_B1_2R	SRX5090266	Suillus lakei FC43 Transcriptome	48574	Suillus lakei	8872640171
SAMN10362221	SRR8246575	SRS4080329				SRP170851	Suillus tomentosus FC115 Transcriptome - FC115-RNA	SRX5064639	Suillus tomentosus FC115 Transcriptome	48589	Suillus tomentosus	6708843597
SAMN10865734	SRR8529734	SRS4327408				SRP183628	Boletus edulis Prilba Transcriptome - Be	SRX5333104	Boletus edulis Prilba Transcriptome	36056	Boletus edulis	11197661116
SAMN10866057	SRR8526190	SRS4323702				SRP183250	Thelephora terrestris UH-Tt-Lm1 - Theter-1 Transcriptome	SRX5329025	Thelephora terrestris UH-Tt-Lm1 Transcriptome	56493	Thelephora terrestris	4839699570
SAMN11026533	SRR8640669	SRS4416224		mycelium		SRP186989	Rhizoctonia solani Genome sequencing	SRX5439031	RNA seq of a Rhizoctonia solani pooled sample	456999	Rhizoctonia solani	5112394729
SAMN11081005	SRR8695864	SRS4461929				SRP187845	Marasmius oreades isolate:03SP1 Genome sequencing and assembly	SRX5491706	Transciptome sequencing of Marasmius oreades reference genome strain Mo_ref	181124	Marasmius oreades	3189338927
SAMN11457290	SRR8924628	SRS4645222	primordia			SRP192896	Integration of ATAC-seq and RNA-seq identifies key genes in light induced primordium formation of Sparassis latifolia	SRX5705788	GSM3728940: RNA-seq P2; Sparassis latifolia; RNA-Seq	1202976	Sparassis latifolia	3247562043
SAMN11457294	SRR8924625	SRS4645219	mycelia			SRP192896	Integration of ATAC-seq and RNA-seq identifies key genes in light induced primordium formation of Sparassis latifolia	SRX5705785	GSM3728937: RNA-seq L2; Sparassis latifolia; RNA-Seq	1202976	Sparassis latifolia	3246480304
SAMN11457297	SRR8924624	SRS4645218	mycelia			SRP192896	Integration of ATAC-seq and RNA-seq identifies key genes in light induced primordium formation of Sparassis latifolia	SRX5705784	GSM3728936: RNA-seq L1; Sparassis latifolia; RNA-Seq	1202976	Sparassis latifolia	3378273115
SAMN11494652	SRR8954387	SRS4671128				SRP193823	Effect of DTBP on Rhizoctonia solani	SRX5734207	RNA-seq of R. solani	456999	Rhizoctonia solani	1584495927
SAMN11868025	SRR9130473	SRS4824399				SRP199597	Agaricus brasiliensis transcriptome	SRX5904294	myceliam,J77-Cd(0)-2	307931	Agaricus brasiliensis	3058772292
SAMN11868029	SRR9130477	SRS4824395				SRP199597	Agaricus brasiliensis transcriptome	SRX5904290	myceliam,J77-Cd(2)-3	307931	Agaricus brasiliensis	3363152948
SAMN12147152	SRR9652129	SRS5029853				SRP212144	Pleurotus eryngii var. ferulae Transcriptome or Gene expression	SRX6368485	RNA-Seq of pleurotus eryngii var. ferulae: Oil-culture2	228215	Pleurotus eryngii var. ferulae	2080064301
SAMN12216761	SRR9644508	SRS5064104				SRP213048	Wolfiporia coco 5.78	SRX6406322	RNA-seq of mycelium: Wolfiporia cocos	81056	Wolfiporia cocos	2627864465
SAMN12216764	SRR9644507	SRS5064105				SRP213048	Wolfiporia coco 5.78	SRX6406323	RNA-seq of mycelium: Wolfiporia cocos	81056	Wolfiporia cocos	2688029280
SAMN12530717	SRR9929233	SRS5234859				SRP217821	Amanita exitialis RNA sequencing	SRX6678180	RNA-Seq of Amanita exitialis	262245	Amanita exitialis	4336165057
SAMN12541756	SRR9937646	SRS5244084				SRP217911	Amanita molliuscula RNA sequencing	SRX6686307	RNA-Seq of Amanita molliuscula	1506954	Amanita molliuscula	3932020637
SAMN12542292	SRR9937816	SRS5244162				SRP217914	Amanita oberwinklerana RNA sequencing	SRX6686384	RNA-Seq of Amanita oberwinklerana	578075	Amanita oberwinklerana	4294573174
SAMN12542639	SRR9937866	SRS5244191				SRP217919	Amanita pallidorosea RNA sequencing	SRX6686434	RNA-Seq of Amanita pallidorosea	1324310	Amanita pallidorosea	3846184758
SAMN12542640	SRR9943992	SRS5249904				SRP218000	Amanita rimosa RNA sequencing	SRX6692536	RNA-Seq of Amanita rimosa	580330	Amanita rimosa	4185465633
SAMN12542651	SRR9943552	SRS5249582				SRP217984	Lepiota venenata RNA sequencing	SRX6692097	RNA-Seq of Lepiota venenata	2136145	Lepiota venenata	3324638970
SAMN12570788	SRR9964789	SRS5265418				SRP218305	Auricularia polytricha transcriptome sequencing	SRX6712307	RNA-seq of Auricularia polytricha	29893	Auricularia polytricha	4293173706
SAMN12638446	SRR10040563	SRS5322581				SRP219764	Transcriptome profiling of Volvariella volvacea	SRX6775494	Transcriptome profiling of Volvariella volvacea	36659	Volvariella volvacea	3680780062
SAMN12638448	SRR10040559	SRS5322585				SRP219764	Transcriptome profiling of Volvariella volvacea	SRX6775498	Transcriptome profiling of Volvariella volvacea	36659	Volvariella volvacea	3982819335
SAMN12638449	SRR10040558	SRS5322586				SRP219764	Transcriptome profiling of Volvariella volvacea	SRX6775499	Transcriptome profiling of Volvariella volvacea	36659	Volvariella volvacea	2969942530
SAMN12638451	SRR10040556	SRS5322588				SRP219764	Transcriptome profiling of Volvariella volvacea	SRX6775501	Transcriptome profiling of Volvariella volvacea	36659	Volvariella volvacea	3152262727
SAMN12638453	SRR10040554	SRS5322590				SRP219764	Transcriptome profiling of Volvariella volvacea	SRX6775503	Transcriptome profiling of Volvariella volvacea	36659	Volvariella volvacea	2352927497
SAMN12638455	SRR10040552	SRS5322592				SRP219764	Transcriptome profiling of Volvariella volvacea	SRX6775505	Transcriptome profiling of Volvariella volvacea	36659	Volvariella volvacea	3395834972
SAMN12811671	SRR10230894	SRS5478081				SRP224343	Typhula sp. TRa3160C Transcriptome or Gene expression	SRX6950344	Typhula sp. TRa3160C Transcriptome	1907243	Typhula sp. TRa3160C	6190611152
SAMN12811982	SRR10233034	SRS5479880				SRP224390	Amanita rubescens Prilba Transcriptome - Ar	SRX6952321	Amanita rubescens Prilba Transcriptome	71933	Amanita rubescens	11744866658
SAMN12813841	SRR10388303	SRS5603086				SRP228076	Suillus discolor FC423 Transcriptome - Suillus discolor FC423	SRX7089035	Suillus discolor FC423 Transcriptome	1912936	Suillus discolor	4933846053
SAMN12814751	SRR10244659	SRS5489082				SRP224748	Lentinula raphanica TFB9207 Transcriptome - TFB9207-R	SRX6963235	Lentinula raphanica TFB9207 Transcriptome	153919	Lentinula raphanica	4817827977
SAMN13173153	SRR12141295	SRS6943568				SRP269830	Aspergillus thesauricus IBT 34227 Transcriptome - A.thesauricus	SRX8662369	Aspergillus thesauricus IBT 34227 Transcriptome	1194637	Aspergillus thesauricus	7055411001
SAMN13317929	SRR10492781	SRS5688136				SRP230568	Comparative transcriptomics reveals different strategies of Lentinula edodes defence against Trichoderma atroviride	SRX7181893	RNA seq of Lentinula edodes :Mycelium S1-3	5353	Lentinula edodes	1302298027
SAMN13317929	SRR10492780	SRS5688136				SRP230568	Comparative transcriptomics reveals different strategies of Lentinula edodes defence against Trichoderma atroviride	SRX7181894	RNA seq of Lentinula edodes :Mycelium S2-1	5353	Lentinula edodes	1369998618
SAMN13317929	SRR10492779	SRS5688136				SRP230568	Comparative transcriptomics reveals different strategies of Lentinula edodes defence against Trichoderma atroviride	SRX7181895	RNA seq of Lentinula edodes :Mycelium S2-2	5353	Lentinula edodes	1388929705
SAMN14483420	SRR11445751	SRS6396212				SRP254508	RNA-Seq of Floccularia luteovirens	SRX8023524	RNA-Seq of Floccularia luteovirens	493452	Floccularia luteovirens	1952792460
SAMN14483424	SRR11445744	SRS6396219				SRP254508	RNA-Seq of Floccularia luteovirens	SRX8023531	RNA-Seq of Floccularia luteovirens	493452	Floccularia luteovirens	2445093428
SAMN14483425	SRR11445743	SRS6396220				SRP254508	RNA-Seq of Floccularia luteovirens	SRX8023532	RNA-Seq of Floccularia luteovirens	493452	Floccularia luteovirens	2769453209
SAMN14483430	SRR11445749	SRS6396214				SRP254508	RNA-Seq of Floccularia luteovirens	SRX8023526	RNA-Seq of Floccularia luteovirens	493452	Floccularia luteovirens	2296278822
SAMN14510409	SRR11668261	SRS6582044				SRP259544	Suillus plorans einzeln S12 Transcriptome - SploS12R	SRX8229186	Suillus plorans einzeln S12 Transcriptome	116603	Suillus plorans	7147054683
SAMN14548410	SRR13060571	SRS7717228				SRP292560	Leucocalocybe mongolica strain:X42 Genome sequencing and assembly	SRX9508695	Fruiting body2	1966363	Leucocalocybe mongolica	3456911552
SAMN14612183	SRR11561614	SRS6494706			30 isolates pooled	SRP256915	Pooled RNA samples from Cryphonectria parasitica for virome exploration	SRX8131024	C. parasitica pooled RNA illumina sample	5116	Cryphonectria parasitica	3791529604
SAMN14732086	SRR11617833	SRS6543064				SRP258770	white rot fungi Lenzites gibbosa sequencing	SRX8183997	RNA seq of Lenzites gibbosa: Congo red for 7h	160864	Trametes gibbosa	2936718694
SAMN14732088	SRR11617831	SRS6543066				SRP258770	white rot fungi Lenzites gibbosa sequencing	SRX8183999	RNA seq of Lenzites gibbosa: Congo red for 10h	160864	Trametes gibbosa	2555113536
SAMN14734545	SRR11613708	SRS6539488				SRP258656	In order to investigate the higher temperature resistant mechanism of Agaricus bisporus	SRX8179910	Mycelia of Agaricus bisporus	5341	Agaricus bisporus	2971873833
SAMN14770870	SRR11658517	SRS6577469				SRP259413	Virome characterization of fungal isolate collection	SRX8219447	RNA-Seq of fungal isolates	4751	Fungi	3530152435
SAMN15041426	SRR11871367	SRS6732541				SRP127300	Agaricus subrufescens strain:JSR3 Raw sequence reads	SRX8421074	RNA-Seq of Agaricus subrufescens: mycelium	87252	Agaricus subrufescens	2288240904
SAMN15163818	SRR11947728	SRS6791342			pileus diameter 3.2cm	SRP266384	De novo transcriptome sequencing and gene mining of polysaccharide metabolism in Lentinula edodes	SRX8492139	RNA-Seq of lentinula edodes : pileus	5353	Lentinula edodes	2670078449
SAMN15677595	SRR12351474	SRS7112808	Free-living mycelium	free-living mycelium		SRP274295	Gene expression analyses of four Pisolithus microcarpu strains: Si9, MW3, R4 and R10. Gene expression in Eucalyptus grandis mycorrhizal root tip was compared to gene expression in free-living mycelium for each strain.	SRX8850969	GSM4704085: R10 Free-living mycelium-1; Pisolithus microcarpus; RNA-Seq	178872	Pisolithus microcarpus	2068730538
SAMN15677599	SRR12351470	SRS7112804	Free-living mycelium	free-living mycelium		SRP274295	Gene expression analyses of four Pisolithus microcarpu strains: Si9, MW3, R4 and R10. Gene expression in Eucalyptus grandis mycorrhizal root tip was compared to gene expression in free-living mycelium for each strain.	SRX8850965	GSM4704081: R4 Free-living mycelium-3; Pisolithus microcarpus; RNA-Seq	178872	Pisolithus microcarpus	1933158604
SAMN15677600	SRR12351469	SRS7112803	Free-living mycelium	free-living mycelium		SRP274295	Gene expression analyses of four Pisolithus microcarpu strains: Si9, MW3, R4 and R10. Gene expression in Eucalyptus grandis mycorrhizal root tip was compared to gene expression in free-living mycelium for each strain.	SRX8850964	GSM4704080: R4 Free-living mycelium-2; Pisolithus microcarpus; RNA-Seq	178872	Pisolithus microcarpus	1888450229
SAMN15738838	SRR12605071	SRS7334707				SRP280520	Lentinula edodes CS-560 Transcriptome - CS-560-R	SRX9088748	Lentinula edodes CS-560 Transcriptome	5353	Lentinula edodes	7411472514
SAMN15763238	SRR14322366	SRS7168407				SRP276738	Morchella sextelata strain:SCLS Genome sequencing and assembly	SRX10677501	RNA-seq of Morchella sextelata SCLS	1174677	Morchella sextelata	6044320834
SAMN15822989	SRR12454848	SRS7204526				SRP277542	Regulation mechanism of exogenous nitric oxide on alleviating heat stress injury of Pleurotus ostreatus mycelia.	SRX8949248	control group2	5322	Pleurotus ostreatus	2277950543
SAMN16855960	SRR13094915	SRS7745478				SRP293571	transcriptomic sequences of Rhizoctonia solani AG4-HGI strains infected with or without RsPV2-BJ1H	SRX9540494	BJ-1H-2 transcriptomic	456999	Rhizoctonia solani	3309103380
SAMN16855961	SRR13094914	SRS7745477				SRP293571	transcriptomic sequences of Rhizoctonia solani AG4-HGI strains infected with or without RsPV2-BJ1H	SRX9540495	BJ-1H-3 transcriptomic	456999	Rhizoctonia solani	3574869827
SAMN16855962	SRR13094913	SRS7745479				SRP293571	transcriptomic sequences of Rhizoctonia solani AG4-HGI strains infected with or without RsPV2-BJ1H	SRX9540496	BJ-1H-VF-1 transcriptomic	456999	Rhizoctonia solani	3986382722
SAMN17088307	SRR13259820	SRS7887525				SRP298141	Virome characterization of Armillaria isolate collection	SRX9690384	RNA-Seq of Armillaria isolates	47424	Armillaria	3968639983
SAMN18137990	SRR13855518	SRS8378363				SRP309012	Transcriptome profiling of Lactarius symbioses	SRX10236884	RNA-Seq of Lactarius sanguifluus: free living mycelia in pouch system	111137	Lactarius sanguifluus	3800325334
SAMN18723925	SRR14228462	SRS8695676				SRP314647	Transcriptomic analyses of fungi to identify gene markers of CUE	SRX10593050	RNA-Seq of Serpula lacrymans: low N medium	85982	Serpula lacrymans	439459191
SAMN18723925	SRR14228450	SRS8695676				SRP314647	Transcriptomic analyses of fungi to identify gene markers of CUE	SRX10593062	RNA-Seq of Serpula lacrymans: high N medium	85982	Serpula lacrymans	461200916
SAMN18723925	SRR14228461	SRS8695676				SRP314647	Transcriptomic analyses of fungi to identify gene markers of CUE	SRX10593051	RNA-Seq of Serpula lacrymans: low N medium	85982	Serpula lacrymans	453569207
SAMN18868760	SRR14328375	SRS8776343				SRP316463	Transcriptome of blak and white strains of Pleurotus cornucopiae	SRX10683190	RNA-seq, white strain	5321	Pleurotus cornucopiae	2087602883
SAMN19237275	SRR14629542	SRS9046944				SRP321040	Illumina Miseq or Nextseq sequencing data of Antrodia cinnamomea	SRX10969432	Dikaryon sample of W1XW2 (replicate#1)	2696576	Taiwanofungus camphoratus	1728692245
SAMN19868638	SRR15001045	SRS9342279				SRP326279	Lenzites gibbosa treatmented by alizarin red	SRX11313247	RNA-seq of Lenzites gibbosa treatment by alizarin red	160864	Trametes gibbosa	3365736638
SAMN20276195	SRR15182883	SRS9529542				SRP328799	Coriolopsis trogii strain:Ct001 Genome sequencing and assembly	SRX11489932	RNASeq data for sample XM25_1 of C. trogii Ct001 strain	76130	Coriolopsis trogii	2122488901
SAMN20276195	SRR15182882	SRS9529542				SRP328799	Coriolopsis trogii strain:Ct001 Genome sequencing and assembly	SRX11489933	RNASeq data for sample XM25_2 of C. trogii Ct001 strain	76130	Coriolopsis trogii	2164347934
SAMN20677146	SRR15383660	SRS9717672				SRP331733	Metagenomic screening of virome of two Diaporthe species	SRX11685993	Diaporthe helianthi virome metatranscriptome	158607	Diaporthe helianthi	7552954460
SAMN21358479	SRR15813614	SRS10086000	carpophoroid	carpophoroid		SRP336201	Transcriptomics reveals the mycoparasitic strategy of the mushroom Entoloma abortivum on species of the mushroom Armillaria	SRX12105706	GSM5567969: E. abortivum/Armillaria carpophoroid biological rep 2, technical rep 1; Armillaria mellea; Entoloma abortivum; RNA-Seq	47429	Armillaria mellea	284584969
SAMN21358482	SRR15813610	SRS10085999	E. abortivum sporocarp	sporocarp		SRP336201	Transcriptomics reveals the mycoparasitic strategy of the mushroom Entoloma abortivum on species of the mushroom Armillaria	SRX12105702	GSM5567965: E. abortivum sporocarp biological rep 3, technical rep 3; Entoloma abortivum; RNA-Seq	117021	Entoloma abortivum	451023272
SAMN22766541	SRR16633912	SRS10779594				SRP343738	Transcriptome Analysis of Tremella aurantialba	SRX12834762	B_2	371454	Naematelia aurantialba	3319247931
SAMN22766542	SRR16633911	SRS10779593				SRP343738	Transcriptome Analysis of Tremella aurantialba	SRX12834763	W_2	371454	Naematelia aurantialba	3008055678
SAMN22766543	SRR16633910	SRS10779595				SRP343738	Transcriptome Analysis of Tremella aurantialba	SRX12834764	D_2	371454	Naematelia aurantialba	3326422949
SAMN23005521	SRR16887728	SRS11017841				SRP345190	RNA-seq data of Phlebopus portentosus PP33	SRX13080522	RNA-seq of Phlebopus portentosus PP33	80661	Phlebopus portentosus	2813830199
SAMN23005522	SRR16887727	SRS11017843				SRP345190	RNA-seq data of Phlebopus portentosus PP33	SRX13080523	RNA-seq of Phlebopus portentosus PP33	80661	Phlebopus portentosus	3026789473
SAMN23005523	SRR16887726	SRS11017842				SRP345190	RNA-seq data of Phlebopus portentosus PP33	SRX13080524	RNA-seq of Phlebopus portentosus PP33	80661	Phlebopus portentosus	3478783787
SAMN23005524	SRR16887725	SRS11017844				SRP345190	RNA-seq data of Phlebopus portentosus PP33	SRX13080525	RNA-seq of Phlebopus portentosus PP33	80661	Phlebopus portentosus	4288791190
SAMN23417687	SRR17034670	SRS11149976				SRP347765	Transcriptome Sequencing between two Agaricus blazei cultivars under Cd Stress	SRX13224566	{methodology} of {organism}: {sample info} e.g. RNA-Seq of mycelium: Agaricus blazei Murrill	79798	Agaricus blazei	1897050768
SAMN24223592	SRR17286189	SRS11360991		the fruit body		SRP351805	Transcriptomic analysis of Morchella sextelata	SRX13463582	Transcriptomic analysis of Morchella sextelata	1174677	Morchella sextelata	2258893763
SAMN24223592	SRR17286188	SRS11360991		the fruit body		SRP351805	Transcriptomic analysis of Morchella sextelata	SRX13463583	Transcriptomic analysis of Morchella sextelata	1174677	Morchella sextelata	2138501991
SAMN24223592	SRR17286187	SRS11360991		the fruit body		SRP351805	Transcriptomic analysis of Morchella sextelata	SRX13463584	Transcriptomic analysis of Morchella sextelata	1174677	Morchella sextelata	2491163120
SAMN24223593	SRR17286186	SRS11360992		the fruit body		SRP351805	Transcriptomic analysis of Morchella sextelata	SRX13463585	Transcriptomic analysis of Morchella sextelata	1174677	Morchella sextelata	2185197426
SAMN24223594	SRR17286183	SRS11360993		the fruit body		SRP351805	Transcriptomic analysis of Morchella sextelata	SRX13463588	Transcriptomic analysis of Morchella sextelata	1174677	Morchella sextelata	2189536917
SAMN24223594	SRR17286182	SRS11360993		the fruit body		SRP351805	Transcriptomic analysis of Morchella sextelata	SRX13463589	Transcriptomic analysis of Morchella sextelata	1174677	Morchella sextelata	2286489895
SAMN25690858	SRR17930464	SRS11914537				SRP358790	Clitopilus hobsonii Raw sequence reads	SRX14088891	RNA-Seq of fungus	648681	Clitopilus hobsonii	2003061086
SAMN26515899	SRR18270014	SRS12218144				SRP363004	Transcriptome Analysis for the 2,4-Dichlorophenoxyacetic acid at heat stress in Lentinula edodes	SRX14408311	Lentinula edodes RNA-seq	5353	Lentinula edodes	1264176201
SAMN27016985	SRR20673789	SRS14326645				SRP388427	Pleurotus ostreatus Raw sequence reads	SRX16696403	RNA-Seq of Pofst3 overexpression strain : mycelial primordium period	5322	Pleurotus ostreatus	2674118839
SAMN27190963	SRR18594321	SRS12484997				SRP367443	transcriptome analysis of G. lucidum at five developmental stages	SRX14722903	transcriptome of Ganoderma lucidum mycelium replicate 2	5315	Ganoderma lucidum	2105356127
SAMN27190966	SRR18594313	SRS12485006				SRP367443	transcriptome analysis of G. lucidum at five developmental stages	SRX14722911	transcriptome of Ganoderma lucidum primordium replicate 2	5315	Ganoderma lucidum	2571887019
SAMN27624493	SRR18802852	SRS12654269				SRP370957	Transcriptome Analysis of Artificial Cultivated Mushrooms in Qinba Mountains	SRX14901275	RNA-Seq of Lentinus edodes:fruiting body	5353	Lentinula edodes	2178517228
SAMN28166734	SRR19257112	SRS13046172				SRP365923	Ganoderma sp. Assembly	SRX15317576	RNAseq of fruiting body	34465	Ganoderma resinaceum	4718535633
SAMN28166736	SRR19257110	SRS13046174				SRP365923	Ganoderma sp. Assembly	SRX15317578	RNAseq of fruiting body	1173713	Ganoderma sichuanense	3769124247
SAMN28166737	SRR19257109	SRS13046175				SRP365923	Ganoderma sp. Assembly	SRX15317579	RNAseq of fruiting body	29884	Ganoderma applanatum	4224614661
SAMN28166741	SRR19257105	SRS13046179				SRP365923	Ganoderma sp. Assembly	SRX15317583	RNAseq of fruiting body	34467	Ganoderma tsugae	4588800922
SAMN28573478	SRR19345754	SRS13132054				SRP376374	Transcriptome sequencing of Lactarius hatsudake	SRX15404995	Transcriptome sequencing of 0.5 to 1 cm cap diameter	416442	Lactarius hatsudake	2026928513
SAMN28573478	SRR19345763	SRS13132054				SRP376374	Transcriptome sequencing of Lactarius hatsudake	SRX15404986	Transcriptome sequencing of 0.5 to 1 cm cap diameter	416442	Lactarius hatsudake	2142748161
SAMN28573478	SRR19345756	SRS13132054				SRP376374	Transcriptome sequencing of Lactarius hatsudake	SRX15404993	Transcriptome sequencing of 1 to 2 cm cap diameter	416442	Lactarius hatsudake	1979204416
SAMN28573478	SRR19345755	SRS13132054				SRP376374	Transcriptome sequencing of Lactarius hatsudake	SRX15404994	Transcriptome sequencing of 1 to 2 cm cap diameter	416442	Lactarius hatsudake	2109759236
SAMN28595569	SRR19352689	SRS13137395				SRP376544	Transcriptome analysis of Stropharia rugosoannulata fruiting body	SRX15411483	Transcriptome analysis of Stropharia rugosoannulata fruiting body	68746	Stropharia rugosoannulata	2074622602
SAMN28595570	SRR19352688	SRS13137396				SRP376544	Transcriptome analysis of Stropharia rugosoannulata fruiting body	SRX15411484	Transcriptome analysis of Stropharia rugosoannulata fruiting body	68746	Stropharia rugosoannulata	2318851517
SAMN28595571	SRR19352697	SRS13137387				SRP376544	Transcriptome analysis of Stropharia rugosoannulata fruiting body	SRX15411475	Transcriptome analysis of Stropharia rugosoannulata fruiting body	68746	Stropharia rugosoannulata	1917851531
SAMN28595572	SRR19352696	SRS13137388				SRP376544	Transcriptome analysis of Stropharia rugosoannulata fruiting body	SRX15411476	Transcriptome analysis of Stropharia rugosoannulata fruiting body	68746	Stropharia rugosoannulata	2091624177
SAMN28595573	SRR19352695	SRS13137389				SRP376544	Transcriptome analysis of Stropharia rugosoannulata fruiting body	SRX15411477	Transcriptome analysis of Stropharia rugosoannulata fruiting body	68746	Stropharia rugosoannulata	1937911087
SAMN28595574	SRR19352694	SRS13137390				SRP376544	Transcriptome analysis of Stropharia rugosoannulata fruiting body	SRX15411478	Transcriptome analysis of Stropharia rugosoannulata fruiting body	68746	Stropharia rugosoannulata	2085464856
SAMN28595575	SRR19352693	SRS13137391				SRP376544	Transcriptome analysis of Stropharia rugosoannulata fruiting body	SRX15411479	Transcriptome analysis of Stropharia rugosoannulata fruiting body	68746	Stropharia rugosoannulata	2113864757
SAMN28595577	SRR19352691	SRS13137393				SRP376544	Transcriptome analysis of Stropharia rugosoannulata fruiting body	SRX15411481	Transcriptome analysis of Stropharia rugosoannulata fruiting body	68746	Stropharia rugosoannulata	2086947293
SAMN28595578	SRR19352690	SRS13137394				SRP376544	Transcriptome analysis of Stropharia rugosoannulata fruiting body	SRX15411482	Transcriptome analysis of Stropharia rugosoannulata fruiting body	68746	Stropharia rugosoannulata	2072241549
SAMN28595579	SRR19352687	SRS13137397				SRP376544	Transcriptome analysis of Stropharia rugosoannulata fruiting body	SRX15411485	Transcriptome analysis of Stropharia rugosoannulata fruiting body	68746	Stropharia rugosoannulata	2144188901
SAMN28595580	SRR19352686	SRS13137398				SRP376544	Transcriptome analysis of Stropharia rugosoannulata fruiting body	SRX15411486	Transcriptome analysis of Stropharia rugosoannulata fruiting body	68746	Stropharia rugosoannulata	1959342874
SAMN30451165	SRR21195572	SRS14774922				SRP393916	Colletotrichum RNAseq data	SRX17206603	RNAseq of Colletotrichum.siamense GD10infect5d	690259	Colletotrichum siamense	3415930860
