# Supplementary material for: Viroid-like RNA-dependent RNA polymerase-encoding ambiviruses are abundant in complex fungi
Source: Front Microbiol. 2023 May 12;14:1144003. doi: 10.3389/fmicb.2023.1144003 (PMC10237039; doi:10.3389/fmicb.2023.1144003)
Supplement: Supplementary file 3 [file Table_3.XLSX]

## Sheet: Sheet1
Table S1: Statistical analyses
i) Ascomycota against Basidiomycota
	Ascomycota	Basidiomycota
virus_positive	44	804
virus_negative	32543	10433
p-value (Fisher's exact test): 0.0
p-value (Chi-Square test): 0.0
ii) Ascomycota against Mucoromycota
	Ascomycota	Mucoromycota
virus_positive	44	2
virus_negative	32543	1004
p-value (Fisher's exact test, 2dp): 0.40
p-value (Chi-Square test, 2dp): 0.92
iii) Ascomycota against Chytridiomycota
	Ascomycota	Chytridiomycota
virus_positive	44	2
virus_negative	32543	697
p-value (Fisher's exact test, 2dp): 0.25
p-value (Chi-Square test, 2dp): 0.58
iv) Basidiomycota against Mucoromycota
	Basidiomycota	Mucoromycota
virus_positive	804	2
virus_negative	10433	1004
p-value (Fisher's exact test, 2dp): 4.09e-28
p-value (Chi-Square test, 2dp): 2.74e-17
v) Basidiomycota against Chytridiomycota
	Basidiomycota	Chytridiomycota
virus_positive	804	2
virus_negative	10433	697
p-value (Fisher's exact test, 2dp): 3.60e-19
p-value (Chi-Square test, 2dp): 3.80e-12
vi) Mucoromycota against Chytridiomycota
	Mucoromycota	Chytridiomycota
virus_positive	2	2
virus_negative	1004	697
p-value (Fisher's exact test): 1.0
p-value (Chi-Square test): 1.0
